# Supplementary material for: Development of a Caramel-Based Viscoelastic Reference Material for Cutting Tests at Different Rates
Source: Materials (Basel). 2021 Jul 7;14(14):3798. doi: 10.3390/ma14143798 (PMC8306751; doi:10.3390/ma14143798)
Supplement: Supplementary file 1 [file materials-14-03798-s001.zip]

Archive with 3 entries (3 files):
- 1000mmmin.avi
- 2500mmmin.avi
- 400mmmin.avi
